# Supplementary material for: Discovery of a selective and biologically active low-molecular weight antagonist of human interleukin-1β
Source: Nat Commun. 2023 Sep 7;14:5497. doi: 10.1038/s41467-023-41190-0 (PMC10484922; doi:10.1038/s41467-023-41190-0)
Supplement: Supplementary file 4 — Supplementary Software [file 41467_2023_41190_MOESM4_ESM.zip]

Archive with 5 entries (4 files):
- LICENSE.txt
- README.MD
- environment.yml
- src/
- src/FRPipe.py
