# Supplementary material for: Discovery of a selective and biologically active low-molecular weight antagonist of human interleukin-1β
Source: Nat Commun. 2023 Sep 7;14:5497. doi: 10.1038/s41467-023-41190-0 (PMC10484922; doi:10.1038/s41467-023-41190-0)
Supplement: Supplementary file 4 — Supplementary Software [file 41467_2023_41190_MOESM4_ESM.zip › environment.yml]

channels:
  - defaults
  - conda-forge
  - main
dependencies:
  - matplotlib
  - pandas
  - numpy
  - natsort
  - pip:
      - nmrglue
