# Supplementary material for: Discovery of a selective and biologically active low-molecular weight antagonist of human interleukin-1β
Source: Nat Commun. 2023 Sep 7;14:5497. doi: 10.1038/s41467-023-41190-0 (PMC10484922; doi:10.1038/s41467-023-41190-0)
Supplement: Supplementary file 6 — Source Data [file 41467_2023_41190_MOESM6_ESM.xlsx]

## Sheet: Table 1
NMR I/Io values
Cpds	Exp1	Exp2	Mean	SD
1	0.39	0.31	0.35	0.0565685
(S)-1	0.15	0.14	0.145	0.00707107
(R)-2	0.92	1.01	0.965	0.0636396
3	0.17	0.21	0.19	0.0282843
4	0.94	1.02	0.98	0.0565685
5	0.95	1.03	0.99	0.0565685
6	0.57	0.61	0.59	0.0282843
7	0.41	0.48	0.445	0.0494975
8	0.1756	0.1806	0.1781	0.00353553
19F-reporter
Cpds	Exp1	Exp2	Exp3	Exp4	Exp5	Exp6	Exp7	Exp8	Exp9	Exp10	Exp11	Exp12	Exp13	Exp14	Exp15	Exp16	Exp17	Exp18	Exp19	Exp20	Exp21	Exp22	Exp23	Exp24	Exp25	Exp26	Exp27	Exp28	Exp29	Exp30	Exp31	Exp32	Exp33	Exp34	Exp35	Exp36	Exp37	Exp38	Exp39	Exp40	Exp41	Exp42	Exp43	Exp44	Exp45	Exp46	Exp47	Exp48	Exp49
3	206	96
8	110	120	133	162	164	183	183	184	184	195	206	210	215	223	233	254	254	260	260	261	262	268	278	281	282	283	287	292	293	295	309.5	317	325	331	331	331	337	338	340	345	362	382	387	393	395	399	427	439	439
9	197	147
10	103	47
11	92	34
12	119	61
SPR Kd
Cpds	Exp1	Exp2	Exp3	Exp4	Exp5	Mean	SD
	uM	uM	uM	uM	uM
(S)-2	1.1	1.1	1			1.1	0.1
3	174	171				172.5	2.12132
8	312	312	158			261	89
10	44	58	63	27	26	43.6	17.0968
11	34	37	36	26.3	25.7	31.8	5.40786
12	145	130				137.5	10.6066
TR-FRET
		IL-1beta					IL-1alpha
		EXP1	EXP2	XP3	EXP4	EXP5	EXP1	EXP2
		TR-FRET raw data
uM (S)-2	200	12	16	17	17	17	94	99
	63	16	27	29	28	28	93	98
	20	21	44	48	46	47	87	99
	6	33	71	73	72	75	87	97
	2	46	101	103	103	103	98	90
	0.6	67	130	131	128	131	99	89
	0.2	78	144	149	146	151	95	97
	0.1	87	156	155	157	156	96	98
	0.02	89	157	158	161	161	96	96
	0.01	90	159	163	162	161	96	97
		calculated % inhibition
uM (S)-2	200	100	100	100	100	100	7	1
	63	95	92	92	92	92	8	2
	20	88	80	78	80	79	14	1
	6	72	61	61	62	60	14	3
	2	55	40	39	40	40	2	11
	0.6	28	20	20	23	21	1	12
	0.2	13	10	7	10	7	6	3
	0.1	1	1	3	3	3	4	2
	0.02	-1	1	1	0	0	5	4
	0.01	-3	-1	-3	-1	0	4	3
	protein	Il1b wt	Il1b wt	Il1b wt	Il1b wt	Il1b wt	Il1a	Il1a
	IC50 [uM]	2.1	4.2	4.6	4.4	4.7	>200	>200
IL-1beta (summary)				IC50 [uM]	N=5
Compound (S)-2	AVRG	4		2.1	4.4
	STDV	1.1		4.2	4.7
				4.6
				IC50 [uM]	N=3
Compound 10	AVRG	178		200
	STDV	38.1		134
				200
				IC50 [uM]	N=7
Compound 11	AVRG	125.8		140	130	138
	STDV	16.8		97.9	136
				106	133
RGA HEK293
Exp#	1	2	3	4	5	6	7	8
Cpd (S)-2 uM	average
0.006104	-6.39467	-3.21416	-19.0932	-11.611	-3.2623	-2.25443	-1.66866	-3.77129
0.0122	-11.5596	-8.41459	-26.2487	-13.7104	-3.13076	-0.845409	-10.449	-12.7332
0.0244	-12.963	-5.86854	-25.1151	-12.425	-1.71008	-3.86473	-11.76	-14.0714
0.0488	-12.7459	-2.11268	-19.1286	-6.55527	0.44725	-7.20612	-5.88002	-8.06974
0.0977	-10.272	-4.78512	-23.2731	-10.0685	0.105234	-9.13849	-3.89352	-6.04217
0.195	-16.6088	-8.16179	-19.9433	-10.1542	-0.0789272	-15.4187	-11.1244	-13.4225
0.391	-8.33334	2.29325	-18.8098	-5.95544	3.78848	-7.68921	-8.46246	-10.7056
0.781	-6.72743	3.8281	-8.92667	-0.34276	6.86661	5.83736	6.3965	4.46067
1.563	9.25926	11.069	-2.23167	11.6967	11.155	14.372	18.4744	16.7883
3.125	29.4705	28.9635	25.1151	32.9049	27.4138	39.0499	38.2996	37.0235
6.25	54.0943	50.2167	45.7315	52.6564	46.7509	54.9517	53.8737	52.9197
12.5	72.3524	70.9823	68.0128	77.9349	67.4822	74.7182	71.0369	70.438
25	87.2975	85.2654	82.5363	87.9606	82.8729	86.3527	84.3067	83.9822
50	94.5457	94.2398	91.9589	95.03	93.0282	93.3172	89.9086	89.6999
100	97.772	97.6887	95.147	97.9006	96.9482	94.6055	95.59	95.4988
	curve fit
0.006104	-19.9219	0.00706979	-19.9694	0.00281666	0.0130633	-4.97329	-4.94783	-9.91915
0.0122	-19.8297	0.0183452	-19.9286	0.00816712	0.0315244	-4.9369	-4.88567	-9.82862
0.0244	-19.6293	0.0475619	-19.8338	0.0236523	0.0760202	-4.85106	-4.74965	-9.63711
0.0488	-19.1945	0.123171	-19.6136	0.068407	0.183125	-4.64897	-4.45276	-9.23318
0.0977	-18.2577	0.318402	-19.104	0.197489	0.440289	-4.17509	-3.80799	-8.38641
0.195	-16.2652	0.820862	-17.9335	0.569129	1.05504	-3.07287	-2.42205	-6.63324
0.391	-12.1453	2.10184	-15.2925	1.63174	2.50822	-0.558714	0.490505	-3.0972
0.781	-4.10833	5.27093	-9.58041	4.58072	5.84114	4.91374	6.32539	3.67237
1.563	9.95367	12.5946	1.74849	12.1848	13.0061	15.7319	16.9883	15.442
3.125	30.4654	27.1823	20.8299	28.629	26.4966	33.5898	33.5814	32.8647
6.25	53.4932	49.1303	45.443	53.6627	46.4685	55.6955	53.7771	53.2389
12.5	72.9412	71.3657	68.2903	76.9195	67.593	75.1363	72.2128	71.5012
25	85.8483	86.5666	83.9461	90.5811	83.387	87.7879	85.1743	84.4134
50	93.0784	94.3616	92.5512	96.5403	92.3805	94.467	92.6851	92.0672
100	96.7406	97.7627	96.7045	98.7877	96.7132	97.5984	96.5496	96.1302
IC50	4.15244	6.39972	5.37431	5.66881	6.97586	4.83904	5.04563	4.72271
IL-6
Exp#	1	2	3	4	5	6	7	8	9	10	11
Cpd (S)-2 uM	average
0.05	25	23.33	9.824	10.896	14.098	0.454	2.283	-37.265	-38.232	-14.858	24.653
0.1	27.54	25.34	-36.891	27.453	9.901	11.468	22.312	-4.763	-23.817	12.056	23.191
0.4	16.24	23.87	-10.895	-7.604	25.063	7.574	14.829	-22.49	-7.885	29.704	15.479
1	14.87	30.48	8.926	-5.319	38.558	-3.025	22.561	-23.934	7.102	3.057	30.857
4	16.22	53.92	37.093	25.692	57.034	22.143	33.926	36.906	37.474	3.558	46.36
11	37.65	67.3	63.841	64.512	66.878	57.654	57.046	74.742	60.691	21.046	63.169
33	72.16	87.54	85.596	83.974	90.018	83.142	82.26	91.72	87.45	65.701	74.951
100	83.13	92.26	93.31	84.633	93.809	93.148	92.038	92.397	95.777	85.705	86.707
	curve fit
0.05	5.17	22.31	-2.547	-5.546	15.413	-4.648	6.022	-4.992	0.2	5.002	21.246
0.1	5.36	22.85	-2.146	-5.522	18.02	-4.235	6.875	-4.967	0.486	5.005	21.692
0.4	6.57	26.03	0.844	-5.068	27.115	-1.462	11.13	-4.475	2.8	5.062	24.268
1	9.04	31.78	7.616	-2.685	36.85	4.347	17.794	-1.786	8.522	5.307	28.908
4	20.42	51.03	35.734	24.58	56.689	28.313	38.047	30.336	35.488	8.386	44.945
11	39.37	70.09	65.015	65.72	72.051	57.107	58.857	78.302	66.744	22.027	62.113
33	66.28	85.5	85.396	82.703	85.934	82.41	78.736	97.043	89.099	61.935	77.329
100	86.26	92.93	93.032	85.23	95.5	94.28	90.784	99.675	97.142	91.759	85.261
IC50	18.7565	6.22357	5.76964	5.72571	4.58963	7.90595	8.11479	5.61136	6.37723	26.1682	7.42674
Cpd 10 (uM)	average			Cpd 11 (uM)	average
0.15	0.635486			0.15	2.25515	-16.92
0.3	4.18262			0.3	6.07608	-11.036
1.2	7.79291			1.2	4.1084	-16.9482
3	7.20347			3	0.600068	-19.8198
12	4.25367			12	9.00667	-6.53154
33	6.56931			33	10.444	-6.53153
99	29.3257			99	38.1953	26.9144
300	100.311			300	100.608	103.181
	curve fit				curve fit
0.15	7.10543e-14			0.15	7.05327e-10	0
0.3	2.28285e-12			0.3	1.06512e-08	0
1.2	3.34166e-09			1.2	2.29879e-06	0
3	4.24766e-07			3	8.12606e-05	7e-11
12	0.000613746			12	0.0174084	3.07085e-06
33	0.129153			33	0.884786	0.007866
99	29.6479			99	38.6393	27.5847
300	99.3118			300	97.9064	99.9483
IC50	116.869			IC50	111.477	112.685
[truncated: 11 more columns]

## Sheet: Figure 3a
Figure 3a
		IL-1beta					IL-1alpha
		EXP1	EXP2	EXP3	EXP4	EXP5	EXP1	EXP2
		TR-FRET raw data
uM (S)-2	200	12	16	17	17	17	94	99
	63	16	27	29	28	28	93	98
	20	21	44	48	46	47	87	99
	6	33	71	73	72	75	87	97
	2	46	101	103	103	103	98	90
	0.6	67	130	131	128	131	99	89
	0.2	78	144	149	146	151	95	97
	0.1	87	156	155	157	156	96	98
	0.02	89	157	158	161	161	96	96
	0.01	90	159	163	162	161	96	97
		calculated % inhibition
uM (S)-2	200	100	100	100	100	100	7	1
	63	95	92	92	92	92	8	2
	20	88	80	78	80	79	14	1
	6	72	61	61	62	60	14	3
	2	55	40	39	40	40	2	11
	0.6	28	20	20	23	21	1	12
	0.2	13	10	7	10	7	6	3
	0.1	1	1	3	3	3	4	2
	0.02	-1	1	1	0	0	5	4
	0.01	-3	-1	-3	-1	0	4	3
	protein	Il1b wt	Il1b wt	Il1b wt	Il1b wt	Il1b wt	Il1a	Il1a
	IC50 [uM]	2.1	4.2	4.6	4.4	4.7	>200	>200

## Sheet: Figure 3b
Figure 3b	Canakinumab
		OD 450nm			Mean - Bkgrd			% Inhibition
		EXP1	EXP2	EXP3	EXP1	EXP2	EXP3	EXP1	EXP2	EXP3
	no	0.124	0.134	0.132	0.13								Mean	SD
	10	0.133	0.113	0.124	0.003	-0.017	-0.007	99.8	101.1	100.4		0.01	100.5	0.649625
	3.33	0.142	0.151	0.142	0.012	0.021	0.011	99.2	98.7	99.3		0.00333333	99	0.33933
	1.11	0.226	0.249	0.265	0.096	0.119	0.135	93.8	92.3	91.2		0.00111111	92.4	1.27548
	0.37	0.65	0.581	0.566	0.52	0.451	0.435	66.1	70.6	71.6		0.00037037	69.4	2.93162
	0.123457	1.023	0.76	0.956	0.892	0.63	0.826	41.8	58.9	46.1		0.000123457	48.9	8.8914
	0.0411523	1.209	1.18	1.219	1.079	1.049	1.089	29.6	31.5	29		4.11523e-05	30	1.33385
	0.0137174	1.239	1.257	1.299	1.108	1.127	1.169	27.7	26.5	23.7		1.37174e-05	26	2.02912
	0.00457247	1.492	1.44	1.425	1.362	1.309	1.295	11.1	14.6	15.5		4.57247e-06	13.7	2.28906
Figure 3b	(S)-2
		EXP1		EXP2		EXP3			Mean	SD
	100	91.3	90.784	94.175	93.032	93.9868		100	92.537	1.28874
	100	93.148	90.784	93.985	93.032	90.8655		33	85.133	3.06267
	100	91.665	90.784	91.77	93.032	91.9373		11	62.727	5.01258
	33	83.359	78.736	83.395	85.396	85.1881		4	41.6476	10.0533
	33	82.704	78.736	84.749	85.396	90.3418		1	20.6552	12.0864
	33	80.717	78.736	88.643	85.396	87.1001		0.4	16.1795	10.7448
	11	59.128	58.857	61.883	65.015	67.9669		0.1	16.5849	14.551
	11	57.955	58.857	65.648	65.015	69.7834		0.05	11.8111	11.3501
	11	54.055	58.857	63.991	65.015	64.1355
	4	30.652	38.047	40.964	35.734	60.1425
	4	37.001	38.047	32.643	35.734	49.8155
	4	34.125	38.047	37.671	35.734	51.8132
	1	28.445	17.794	6.394	7.616	37.2847
	1	8.462	17.794	8.741	7.616	33.0478
	1	30.776	17.794	11.643	7.616	21.1029
	0.4	6.922	11.13	-13.568	0.844	28.7773
	0.4	15.933	11.13	-2.853	0.844	20.6147
	0.4	21.633	11.13	-16.264	0.844	22.2291
	0.1	18.345	6.875	-100.402	-2.146	33.8012
	0.1	24.896	6.875	0.607	-2.146	18.6036
	0.1	23.695	6.875	-10.879	-2.146	23.6096
	0.05	1.099	6.022	7.654	-2.547	32.9874
	0.05	11.239	6.022	6.325	-2.547	15.536
	0.05	-5.489	6.022	15.493	-2.547	21.4551

## Sheet: Figure 3c
Figure 3c
IL-1alpha
Cytokine	pg/mL	Compound	nM	OD 450nm	OD 450nm	OD 450nm	OD 450nm	OD 450nm	Mean OD	SEM OD
no				0.038	0.043	0.054	0.032	0.032	0.04
hu IL-1A	200	(S)-2	500	0.827	0.766	0.677	0.785	0.701	0.751	0.05
hu IL-1A	160		500	0.767	0.756	0.694	0.771	0.692	0.736	0.034
hu IL-1A	120		500	0.759	0.732	0.691	0.681	0.603	0.693	0.042
hu IL-1A	80		500	0.637	0.614	0.586	0.568	0.463	0.573	0.046
hu IL-1A	40		500	0.365	0.391	0.352	0.422	0.328	0.372	0.028
hu IL-1A	0		500	0.033	0.032	0.038	0.027	0.027	0.031	0.004
hu IL-1A	200	Anakinra	1	0.067	0.179	0.084	0.095	0.089	0.103	0.03
hu IL-1A	160		1	0.073	0.068	0.081	0.078	0.068	0.073	0.005
hu IL-1A	120		1	0.062	0.066	0.077	0.062	0.067	0.067	0.004
hu IL-1A	80		1	0.053	0.058	0.089	0.054	0.05	0.061	0.011
hu IL-1A	40		1	0.047	0.051	0.079	0.034	0.038	0.05	0.012
hu IL-1A	0		1	0.046	0.045	0.06	0.031	0.026	0.042	0.01
hu IL-1A	200	Canakinumab	1	0.748	0.653	0.63	1.006	0.887	0.785	0.129
hu IL-1A	160		1	0.697	0.699	0.737	0.857	0.879	0.774	0.075
hu IL-1A	120		1	0.727	0.723	0.702	0.634	0.678	0.693	0.029
hu IL-1A	80		1	0.597	0.624	0.624	0.538	0.563	0.589	0.031
hu IL-1A	40		1	0.394	0.374	0.355	0.39	0.428	0.388	0.019
hu IL-1A	0		1	0.057	0.042	0.034	0.042	0.029	0.041	0.007
IL-1beta
Cytokine	pg/mL	Compound	nM	OD 450nm	OD 450nm	OD 450nm	OD 450nm	OD 450nm	Mean OD	SEM OD
no				0.032	0.032	0.054	0.028	0.026	0.034
hu IL-1b	200	(S)-2	500	0.537	0.487	0.424	0.502	0.364	0.463	0.055
hu IL-1b	160		500	0.519	0.477	0.491	0.438	0.325	0.45	0.055
hu IL-1b	120		500	0.362	0.337	0.279	0.311	0.277	0.313	0.029
hu IL-1b	80		500	0.234	0.227	0.208	0.232	0.197	0.219	0.014
hu IL-1b	40		500	0.079	0.062	0.066	0.068	0.061	0.067	0.005
hu IL-1b	0		500	0.036	0.039	0.036	0.029	0.026	0.033	0.005
hu IL-1b	200	Anakinra	1	0.139	0.167	0.167	0.184	0.15	0.162	0.013
hu IL-1b	160		1	0.154	0.174	0.201	0.119	0.137	0.157	0.025
hu IL-1b	120		1	0.091	0.117	0.105	0.094	0.103	0.102	0.008
hu IL-1b	80		1	0.066	0.09	0.097	0.069	0.073	0.079	0.012
hu IL-1b	40		1	0.038	0.071	0.057	0.039	0.032	0.047	0.013
hu IL-1b	0		1	0.028	0.035	0.054	0.026	0.027	0.034	0.009
hu IL-1b	200	Canakinumab	1	0.243	0.234	0.238	0.256	0.292	0.252	0.017
hu IL-1b	160		1	0.262	0.237	0.259	0.194	0.193	0.229	0.029
hu IL-1b	120		1	0.158	0.151	0.142	0.157	0.142	0.15	0.006
hu IL-1b	80		1	0.111	0.102	0.094	0.09	0.098	0.099	0.006
hu IL-1b	40		1	0.049	0.07	0.038	0.034	0.042	0.046	0.01
hu IL-1b	0		1	0.047	0.036	0.028	0.027	0.029	0.033	0.006
IL-1alpha (standard curve)
Cytokine	pg/mL	OD 450nm	OD 450nm	OD 450nm	OD 450nm	OD 450nm	Mean OD	SEM OD
hu IL-1A	200	0.757	0.522	0.582	0.765	0.779	0.681	0.103
hu IL-1A	160	0.721	0.627	0.673	0.639	0.738	0.679	0.04
hu IL-1A	120	0.739	0.606	0.647	0.53	0.739	0.652	0.07
hu IL-1A	80	0.657	0.508	0.657	0.535	0.638	0.599	0.062
hu IL-1A	40	0.381	0.315	0.338	0.355	0.377	0.353	0.021
hu IL-1A	0	0.038	0.043	0.054	0.032	0.032	0.04	0.007
IL-1beta (standard curve)
Cytokine	pg/mL	OD 450nm	OD 450nm	OD 450nm	OD 450nm	OD 450nm	Mean OD	SEM OD
hu IL-1b	200	0.855	0.747	0.791	0.747	0.72	0.772	0.041
hu IL-1b	160	0.92	0.851	0.767	0.787	0.806	0.826	0.048
hu IL-1b	120	0.688	0.632	0.619	0.658	0.797	0.679	0.051
hu IL-1b	80	0.735	0.626	0.492	0.64	0.749	0.648	0.075
hu IL-1b	40	0.497	0.365	0.354	0.466	0.408	0.418	0.051
hu IL-1b	0	0.032	0.032	0.054	0.028	0.026	0.034	0.008
IL-1beta (mean, SD)
	pg/mL	hu IL-1b only			hu IL-1b + (S)-2 @ 50uM			hu IL-1b + Anakinra @ 1nM			hu IL-1b + Canakinumab @ 1nM
		mean	stdev		mean	stdev		mean	stdev		mean	stdev
	200	4955.6	302.4		2669.4	407.2		439.1	99.8		1110.8	126.2
	160	5358.1	352		2574.8	406.2		404.5	182		936.8	211.3
	120	4266.2	375.8		1562	215.5		0			353.7	46.2
	80	4040.9	554.2		866.8	102.3		0			0
	40	2336.8	376.1		0			0			0
	0	0			0			0			0
IL-1alpha (mean, SD)
	pg/mL	hu IL-1a only			hu IL-1a + (S)-2 @ 50uM			hu IL-1a + Anakinra @ 1nM			hu IL-1a + Canakinumab @ 1nM
		mean	stdev		mean	stdev		mean	stdev		mean	stdev
	200	4283.6	764.2		4802.2	369.6		3.7	224.5		5051.1	957
	160	4272.1	295.5		4691.2	255.3		0			4969.2	558.3
	120	4071.6	515.4		4374.4	309.9		0			4369.8	217.6
	80	3678.9	458.6		3486.9	343.8		0			3604.7	229
	40	1856.9	158		1994.8	206.8		0			2114.2	140.6
	0	0			0			0			0

## Sheet: Figure 3d
Figure 3d
pg/ml	IL-1beta		(S) 2 50uM		Anakinra 3nM		Canakinumab 3nM		NS
	mean	stdev	mean	stdev	mean	stdev	mean	stdev
49905	2.13	0.25	2.02	0.23	1.81	0.07	1.85	0.04
24952.5	2.03	0.14	2.06	0.21	1.66	0.02	1.78	0.04
12476.2	1.89	0.04	1.96	0.16	1.43	0.03	1.55	0.04
6238.12	1.99	0.1	1.87	0.07	1.15	0.03	1.18	0.03
3119.06	1.86	0.03	1.74	0.1	0.68	0.03	0.74	0.05
1559.53	1.96	0.08	1.6	0.1	0.37	0.02	0.42	0.02
779.766	1.81	0.04	1.26	0.14	0.17	0.02	0.2	0.02
389.883	1.95	0.11	0.84	0.13	0.09	0.01	0.1	0
194.941	1.7	0.05	0.41	0.09	0.08	0.01	0.08	0
97.4707	1.59	0.04	0.17	0.03	0.07	0	0.07	0
48.7353	1.24	0.03	0.1	0.02	0.06	0	0.06	0
24.3677	0.92	0.08	0.08	0	0.06	0	0.06	0.01
12.1838	0.45	0.03	0.06	0.01	0.06	0.01	0.06	0.01
6.09192	0.26	0.02	0.06	0.01	0.06	0	0.06	0.01
3.04596	0.11	0.01	0.06	0.01	0.06	0.01	0.06	0.01	0.05	0
pg/ml	IL-1alpha		(S) 2 50uM		Anakinra 3nM		Canakinumab 3nM		NS
	mean	stdev	mean	stdev	mean	stdev	mean	stdev
49905	1.94	0.01	2.01	0.03	1.47	0.04	1.98	0.02
24952.5	2.01	0.06	2.03	0.05	1.11	0.02	2	0.04
12476.2	1.95	0.05	1.97	0.04	0.84	0.03	1.92	0.04
6238.12	1.95	0.04	1.96	0.02	0.46	0.03	1.91	0.02
3119.06	1.91	0.06	1.91	0.06	0.24	0.03	1.88	0.05
1559.53	1.86	0.02	1.88	0.01	0.15	0.01	1.86	0.05
779.766	1.83	0.05	1.82	0.06	0.09	0.01	1.8	0.03
389.883	1.75	0.06	1.67	0.05	0.08	0.01	1.69	0.04
194.941	1.54	0.05	1.42	0.06	0.07	0	1.44	0.05
97.4707	1.17	0.04	1.08	0.12	0.06	0.01	1.07	0.04
48.7353	0.78	0.09	0.59	0.04	0.06	0.02	0.66	0.03
24.3677	0.44	0.02	0.1	0.02	0.06	0	0.36	0.04
12.1838	0.21	0.01	0.15	0.01	0.06	0.01	0.19	0.01
6.09192	0.13	0.01	0.1	0.01	0.06	0	0.12	0.01
3.04596	0.08	0.01	0.08	0.01	0.06	0	0.08	0.01	0.05	0
Individual data:
plate 1	IL-1beta												IL-1alpha
	IL1b alone			(S)2			Canakinumab			Anakinra			IL1a alone			(S) 2			Canakinumab			Anakinra
	2.056	2.41	2.386	1.954	2.439	1.932	1.86	1.789	1.897	1.867	1.875	1.902	1.942	1.935	1.94	1.997	2.041	2.046	1.53	1.514	1.465	1.956	2.017	1.969
	2.162	1.883	1.968	1.931	2.439	1.969	1.67	1.665	1.665	1.729	1.746	1.745	2.005	2.02	1.907	1.972	2.017	1.984	1.136	1.092	1.134	1.995	1.995	1.989
	1.833	1.915	1.872	1.797	2.204	1.845	1.416	1.462	1.423	1.522	1.532	1.512	1.944	1.901	1.897	1.927	1.93	1.951	0.866	0.871	0.864	1.912	1.93	1.879
	2.09	2.05	1.837	1.798	1.81	1.847	1.171	1.175	1.169	1.151	1.177	1.145	1.949	1.89	1.944	1.958	1.961	1.933	0.488	0.486	0.484	1.917	1.893	1.907
	1.841	1.891	1.875	1.666	1.667	1.7	0.671	0.707	0.718	0.724	0.713	0.775	1.818	1.854	1.93	1.855	1.868	1.859	0.276	0.259	0.259	1.857	1.794	1.888
	2.082	2.026	1.893	1.537	1.536	1.475	0.362	0.374	0.403	0.405	0.402	0.41	1.831	1.858	1.866	1.882	1.856	1.871	0.161	0.157	0.162	1.898	1.857	1.769
	1.838	1.784	1.849	1.19	1.136	1.165	0.19	0.197	0.185	0.222	0.208	0.212	1.771	1.79	1.797	1.782	1.732	1.809	0.096	0.108	0.098	1.805	1.744	1.81
	2.027	1.94	2.121	0.878	0.711	0.717	0.094	0.093	0.106	0.107	0.108	0.102	1.706	1.67	1.71	1.628	1.652	1.636	0.086	0.081	0.089	1.636	1.659	1.668
	1.616	1.679	1.718	0.387	0.332	0.352	0.106	0.08	0.074	0.079	0.078	0.081	1.492	1.472	1.502	1.382	1.372	1.391	0.069	0.07	0.069	1.462	1.384	1.369
	1.558	1.568	1.601	0.132	0.161	0.156	0.077	0.068	0.073	0.068	0.072	0.069	1.18	1.101	1.125	0.979	0.995	1.147	0.067	0.072	0.068	1.107	1.061	1.019
	1.185	1.23	1.285	0.099	0.093	0.099	0.066	0.065	0.062	0.067	0.063	0.066	0.767	0.786	0.759	0.572	0.535	0.585	0.063	0.093	0.059	0.717	0.638	0.635
	0.883	0.872	1.074	0.078	0.076	0.076	0.063	0.059	0.065	0.065	0.075	0.064	0.435	0.408	0.42	0.093	0.094	0.091	0.061	0.06	0.061	0.381	0.426	0.348
	0.426	0.456	0.475	0.065	0.064	0.071	0.061	0.064	0.068	0.063	0.063	0.063	0.216	0.198	0.218	0.156	0.149	0.162	0.059	0.068	0.061	0.207	0.195	0.181
	0.242	0.234	0.265	0.064	0.063	0.081	0.062	0.064	0.063	0.06	0.065	0.067	0.149	0.131	0.131	0.113	0.108	0.107	0.06	0.059	0.061	0.125	0.134	0.116
	0.108	0.116	0.117	0.062	0.072	0.059	0.059	0.068	0.058	0.06	0.066	0.059	0.083	0.088	0.088	0.087	0.079	0.083	0.059	0.059	0.058	0.093	0.084	0.09
NS	0.05	0.056	0.059	0.065	0.06	0.057	0.059	0.064	0.058	0.059	0.06	0.066	0.063	0.062	0.067	0.057	0.061	0.06	0.064	0.058	0.058	0.086	0.06	0.056
	0.055	0.006497
	1	2	3	4	5	6	7	8	9	10	11	12	13	14	15	16	17	18	19	20	21	22	23	24
plate 2	IL-1beta												IL-1alpha
	IL1b alone			(S) 2			Canakinumab			Anakinra			IL1a			(S) 2			Canakinumab			Anakinra
	1.809	1.889	2.227	1.879	0.05	1.905	0.054	1.722	1.795	1.816	1.835	1.786	1.919	1.927	1.962	1.998	2.019	1.971	1.432	1.437	1.439	1.963	1.985	2.008
	1.966	1.98	2.245	1.999	0.061	1.983	0.054	1.661	1.632	1.797	1.841	1.799	2.038	2.073	2.021	2.083	2.068	2.067	1.087	1.098	1.101	2.027	2.055	1.948
	1.892	1.886	1.962	1.931	0.054	2.003	0.057	1.444	1.391	1.562	1.593	1.594	1.96	1.974	2.019	2.028	1.992	2.001	0.806	0.814	0.798	1.976	1.943	1.881
	2.022	1.907	2.017	1.957	0.055	1.929	1.149	1.132	1.093	1.165	1.221	1.221	1.974	2.004	1.942	1.97	1.996	1.95	0.461	0.422	0.431	1.904	1.909	1.948
	1.832	1.842	1.9	1.785	0.051	1.89	0.685	0.655	0.629	0.701	0.693	0.817	1.932	1.955	1.964	1.981	1.909	1.988	0.214	0.224	0.215	1.916	1.929	1.925
	1.942	1.872	1.966	1.701	1.611	1.711	0.362	0.348	0.354	0.402	0.438	0.437	1.875	1.864	1.876	1.878	1.894	1.875	0.146	0.126	0.145	1.874	1.927	1.834
	1.821	1.817	1.744	1.325	0.053	1.483	0.159	0.163	0.155	0.199	0.186	0.171	1.888	1.865	1.877	1.859	1.865	1.882	0.088	0.085	0.085	1.823	1.84	1.788
	1.846	1.85	1.904	0.886	0.065	1.032	0.097	0.084	0.095	0.108	0.1	0.099	1.835	1.785	1.778	1.667	1.726	1.735	0.066	0.063	0.068	1.701	1.749	1.714
	1.694	1.716	1.768	0.409	0.404	0.587	0.07	0.076	0.065	0.073	0.072	0.073	1.596	1.571	1.58	1.403	1.474	1.507	0.064	0.06	0.06	1.493	1.453	1.475
	1.581	1.593	1.661	0.163	0.185	0.227	0.066	0.067	0.067	0.066	0.063	0.059	1.209	1.164	1.211	1.01	1.038	1.288	0.058	0.053	0.06	1.09	1.131	1.034
	1.221	1.258	1.254	0.09	0.083	0.148	0.054	0.057	0.063	0.058	0.057	0.057	0.624	0.864	0.852	0.558	0.611	0.656	0.054	0.056	0.052	0.67	0.668	0.63
	0.879	0.879	0.92	0.067	0.076	0.079	0.057	0.056	0.053	0.055	0.057	0.054	0.447	0.459	0.446	0.09	0.111	0.134	0.055	0.054	0.056	0.361	0.351	0.314
	0.409	0.472	0.48	0.056	0.059	0.063	0.052	0.053	0.052	0.052	0.052	0.055	0.216	0.191	0.21	0.145	0.154	0.159	0.055	0.057	0.054	0.189	0.167	0.184
	0.259	0.26	0.28	0.055	0.059	0.055	0.055	0.054	0.054	0.053	0.054	0.054	0.133	0.115	0.117	0.085	0.096	0.091	0.054	0.052	0.057	0.119	0.122	0.096
	0.119	0.103	0.099	0.055	0.052	0.051	0.049	0.052	0.051	0.051	0.057	0.051	0.073	0.074	0.073	0.066	0.068	0.071	0.053	0.051	0.052	0.078	0.07	0.075
	0.051	0.051	0.053	0.052	0.052	0.053	0.053	0.051	0.052	0.052	0.061	0.05	0.059	0.053	0.053	0.063	0.053	0.051	0.051	0.052	0.064	0.059	0.052	0.05
	0.0537917	0.004096
	pg/ml
	49905		2.13	0.25	2.02	0.23	1.81	0.07	1.85	0.04	1.94	0.01	2.01	0.03	1.47	0.04	1.98	0.02
	24952.5		2.03	0.14	2.06	0.21	1.66	0.02	1.78	0.04	2.01	0.06	2.03	0.05	1.11	0.02	2	0.04
	12476.2		1.89	0.04	1.96	0.16	1.43	0.03	1.55	0.04	1.95	0.05	1.97	0.04	0.84	0.03	1.92	0.04
	6238.12		1.99	0.1	1.87	0.07	1.15	0.03	1.18	0.03	1.95	0.04	1.96	0.02	0.46	0.03	1.91	0.02
	3119.06		1.86	0.03	1.74	0.1	0.68	0.03	0.74	0.05	1.91	0.06	1.91	0.06	0.24	0.03	1.88	0.05
	1559.53		1.96	0.08	1.6	0.1	0.37	0.02	0.42	0.02	1.86	0.02	1.88	0.01	0.15	0.01	1.86	0.05
	779.766		1.81	0.04	1.26	0.14	0.17	0.02	0.2	0.02	1.83	0.05	1.82	0.06	0.09	0.01	1.8	0.03
	389.883		1.95	0.11	0.84	0.13	0.09	0.01	0.1	0	1.75	0.06	1.67	0.05	0.08	0.01	1.69	0.04
	194.941		1.7	0.05	0.41	0.09	0.08	0.01	0.08	0	1.54	0.05	1.42	0.06	0.07	0	1.44	0.05
	97.4707		1.59	0.04	0.17	0.03	0.07	0	0.07	0	1.17	0.04	1.08	0.12	0.06	0.01	1.07	0.04
	48.7354		1.24	0.03	0.1	0.02	0.06	0	0.06	0	0.78	0.09	0.59	0.04	0.06	0.02	0.66	0.03
	24.3677		0.92	0.08	0.08	0	0.06	0	0.06	0.01	0.44	0.02	0.1	0.02	0.06	0	0.36	0.04
	12.1838		0.45	0.03	0.06	0.01	0.06	0.01	0.06	0.01	0.21	0.01	0.15	0.01	0.06	0.01	0.19	0.01
	6.09192		0.26	0.02	0.06	0.01	0.06	0	0.06	0.01	0.13	0.01	0.1	0.01	0.06	0	0.12	0.01
	3.04596		0.11	0.01	0.06	0.01	0.06	0.01	0.06	0.01	0.08	0.01	0.08	0.01	0.06	0	0.08	0.01
	0		0.05	0	0.06	0.01	0.06	0.01	0.06	0.01	0.06	0.01	0.06	0	0.06	0.01	0.06	0.01

## Sheet: Suppl. Figure 8
SPR analysis of wt IL-1beta and V47A variant binding to IL-1R1
Analyte	Exp1	Exp2	Exp3	Mean	SD
wt IL-1beta	3.9	2.4		3.15	1.06066
IL-1beta V47A	3.4	4.3	4	3.9	0.458258

## Sheet: Suppl. Figure 15
Suppl. Figure 15
IL-1beta	EXP1				EXP2				EXP3
	conc uM	average	curve fit		average	curve fit			average	curve fit
	0.00610352	-2.53851	0.745762		-2.71635	1.11465			1.18976	0.7007
	0.012207	1.59634	1.12194		3.9057	1.64013			3.76984	1.04907
	0.0244141	-3.45144	1.68514		-3.33544	2.40801			3.91218	1.56836
	0.0488281	3.11212	2.52459		6.50119	3.52361			4.68006	2.33933
	0.0976562	2.61528	3.76737		5.01629	5.13053			-1.02065	3.47699
	0.195312	-0.474565	5.58597		1.52179	7.41275			3.35399	5.13797
	0.390625	9.54262	8.20183		11.9124	10.5892			4.38862	7.52526
	0.78125	7.59265	11.8916		10.8854	14.9117			9.34851	10.8973
	1.5625	13.469	16.9404		17.5198	20.5987			13.3994	15.5316
	3.125	26.7566	23.5689		31.5581	27.7584			22.0107	21.6661
	6.25	37.1219	31.7758		41.289	36.2452			30.3621	29.3602
	12.5	46.91	41.2848		51.7241	45.6742			43.476	38.4348
	25	52.2595	51.5047		56.0031	55.4372			49.8685	48.4052
	50	56.8016	61.6194		59.3287	64.816			57.8931	58.5227
	100	68.8694	70.8428		71.2739	73.197			64.0514	67.9924
IL-36	EXP1				EXP2				EXP3
	conc uM	average	curve fit		average	curve fit			average	curve fit
	0.00610352	-8.03187	-6.75395		-0.85654	7.80572			2.09592	-5.40424
	0.012207	-2.7959	-6.75395		-0.87714	7.80572			-6.44096	-5.40424
	0.0244141	-4.06622	-6.75395		16.4182	7.80572			4.8088	-5.40424
	0.0488281	-1.33697	-6.75395		-7.75129	7.80572			-5.95062	-5.40424
	0.0976562	-10.0933	-6.75395		10.3597	7.80572			-4.78421	-5.40424
	0.195312	-6.36279	-6.75395		5.83892	7.80572			-4.89026	-5.40424
	0.390625	-11.0347	-6.75395		4.39218	7.80572			-47.4888	-5.40424
	0.78125	-4.52043	-6.75395		8.39561	7.80572			-7.15079	-5.40424
	1.5625	-4.79336	-6.75395		12.4114	7.80572			-6.21547	-5.40424
	3.125	-8.37649	-6.75395		6.06251	7.80572			-8.63353	-5.40424
	6.25	-1.77519	-6.75395		0.878067	7.80572			-10.5486	-5.40424
	12.5	-2.39314	-6.75395		10.8339	7.80572			-5.26042	-5.40424
	25	-11.2956	-6.75395		7.44496	7.80572			-17.1151	-5.40424
	50	-8.60817	-6.75395		10.4408	7.80572			-4.19152	-5.40424
	100	2.89363	-6.75395		12.6091	7.80572			-4.98734	-5.40424
